# Supplementary material for: Physicochemical Properties of Cellulose Nanocrystals Extracted from Postconsumer Polyester/Cotton-Blended Fabrics and Their Effects on PVA Composite Films
Source: Polymers (Basel). 2024 May 24;16(11):1495. doi: 10.3390/polym16111495 (PMC11174633; doi:10.3390/polym16111495)
Supplement: Supplementary file 1 [file polymers-16-01495-s001.zip]

Archive with 1 entries (1 files):
- polymers-3016152-supplementary.pdf
